# Supplementary material for: DArTseq-Based, High-Throughput Identification of Novel Molecular Markers for the Detection of Fusarium Resistance in Maize
Source: Int J Mol Sci. 2025 Oct 29;26(21):10534. doi: 10.3390/ijms262110534 (PMC12609616; doi:10.3390/ijms262110534)
Supplement: Supplementary file 1 [file ijms-26-10534-s001.zip]

Archive with 1 entries (1 files):
- ijms-3940442-supplementary.pdf
